# Supplementary material for: Seasonal and Species-Specific Variations in Gut Microbiota of Wild Ungulates in Captivity
Source: Animals (Basel). 2026 May 8;16(10):1437. doi: 10.3390/ani16101437 (PMC13203217; doi:10.3390/ani16101437)
Supplement: Supplementary file 1 [file animals-16-01437-s001.zip]

Archive with 1 entries (1 files):
- animals-4219508-supplementary.pdf
